# Supplementary material for: Morphological and molecular characterization of the trematodes (Digenea: Acanthocolpidae and Cryptogonimidae) of the black-spotted croaker (Protonibea diacanthus) (Teleostei: Sciaenidae) in northern Australia
Source: Parasitology. 2025 Apr 4;152(4):453–68. doi: 10.1017/S0031182025000502 (PMC12186091; doi:10.1017/S0031182025000502)
Supplement: Porter et al. supplementary material 1 — Porter et al. supplementary material [file S0031182025000502sup001.xls]

## Sheet: MatrixOutput
Parasitology – Supplementary Material
Morphological and molecular characterisation of the trematodes (Digenea: Acanthocolpidae and Cryptogonimidae) of the black-spotted croaker (Protonibea diacanthus) (Teleostei: Sciaenidae) in northern Australia.
Megan Porter* A, B, Diane P. Barton A, B Xiaocheng Zhu C, and Shokoofeh Shamsi A, B
A School of Agricultural, Environmental and Veterinary Sciences, Charles Sturt University, Wagga Wagga, NSW 2678, Australia.
B Gulbali Institute, Charles Sturt University, Wagga Wagga, NSW 2678, Australia
C NSW Department of Primary Industries and Regional Development (DPIRD), Wagga Wagga Agricultural Institute, Wagga Wagga, NSW 2650, Australia
* Corresponding author: email - mporter@csu.edu.au ORCID: 0000-0003-1404-1391
Supplementary Table S2. Estimates of evolutionary divergence between sequences of the 28S rRNA region of our Orientodiploproctodaeum diacanthi sample compared to close related species from the family of Cryptogonimidae in GenBank. Please refer to Table S5 for ID number. The number of base differences per site from between sequences are shown. This analysis involved 47 nucleotide sequences. All am…
[1] Tamura K., Stecher G., and Kumar S. (2021). MEGA 11: Molecular Evolutionary Genetics Analysis Version 11. Molecular Biology and Evolution https://doi.org/10.1093/molbev/msab120.
Disclaimer: Although utmost care has been taken to ensure the correctness of the caption, the caption text is provided "as is" without any warranty of any kind. Authors advise the user to carefully check the caption prior to its use for any purpose and report any errors or problems to the authors immediately (www.megasoftware.net). In no event shall the authors and their employers be liable for a…
	1	2	3	4	5	6	7	8	9	10	11	12	13	14	15	16	17	18	19	20	21	22	23	24	25	26	27	28	29	30	31	32	33	34	35	36	37	38	39	40	41	42	43	44	45	46	47
1
2	0
3	0.066482	0.066482
4	0.0706371	0.0706371	0.0276625
5	0.066482	0.066482	0.0525588	0.0456432
6	0.0734072	0.0734072	0.055325	0.0456432	0.0179806
7	0.0692521	0.0692521	0.0387812	0.033241	0.0498615	0.0540166
8	0.0775623	0.0775623	0.0443213	0.0415512	0.0554017	0.0595568	0.00831025
9	0.0747922	0.0747922	0.0401662	0.0401662	0.0554017	0.0595568	0.00831025	0.0138504
10	0.0761773	0.0761773	0.0443213	0.0429363	0.0484765	0.0540166	0.0138504	0.0166205	0.0193906
11	0.0775623	0.0775623	0.0415512	0.0360111	0.0498615	0.0540166	0.00969529	0.0152355	0.0152355	0.0166205
12	0.0747922	0.0747922	0.0401107	0.04426	0.0594744	0.0650069	0.0249307	0.0277008	0.0304709	0.033241	0.0304709
13	0.0761773	0.0761773	0.0414938	0.0414938	0.0567082	0.0622407	0.0221607	0.0249307	0.0277008	0.033241	0.0290859	0.00829876
14	0.0817175	0.0817175	0.0470263	0.0470263	0.0594744	0.0650069	0.0249307	0.0277008	0.0304709	0.0360111	0.0290859	0.0165975	0.00829876
15	0.0844875	0.0844875	0.0497925	0.0497925	0.0622407	0.0677732	0.0277008	0.0304709	0.033241	0.0387812	0.031856	0.0165975	0.00829876	0.00276625
16	0.0775623	0.0775623	0.0470263	0.0470263	0.0567082	0.0622407	0.0249307	0.0277008	0.0304709	0.0304709	0.0304709	0.0124481	0.0124481	0.0207469	0.0207469
17	0.0817175	0.0817175	0.0456432	0.0470263	0.0622407	0.0677732	0.0249307	0.0277008	0.0304709	0.0360111	0.031856	0.02213	0.02213	0.0248963	0.0276625	0.0235131
18	0.0844875	0.0844875	0.0526316	0.0526316	0.0526316	0.0554017	0.0637119	0.0720222	0.0706371	0.0692521	0.0637119	0.0692521	0.066482	0.0692521	0.0720222	0.0734072	0.0761773
19	0.0844875	0.0844875	0.0526316	0.0526316	0.0526316	0.0554017	0.0637119	0.0720222	0.0706371	0.0692521	0.0637119	0.0692521	0.066482	0.0692521	0.0720222	0.0734072	0.0761773	0
20	0.0844875	0.0844875	0.0581717	0.0512465	0.0637119	0.066482	0.0609418	0.066482	0.067867	0.0692521	0.0623269	0.067867	0.065097	0.065097	0.067867	0.0692521	0.0706371	0.0734072	0.0734072
21	0.0789474	0.0789474	0.055325	0.0539419	0.06639	0.0608575	0.0512465	0.0595568	0.0581717	0.0623269	0.0595568	0.0567082	0.055325	0.0636238	0.0636238	0.0539419	0.0677732	0.0720222	0.0720222	0.0706371
22	0.0818308	0.0818308	0.0595568	0.0554017	0.0595568	0.0581717	0.0540915	0.0596394	0.0596394	0.0610264	0.0513176	0.0637119	0.0609418	0.0637119	0.066482	0.0609418	0.067867	0.0693481	0.0693481	0.0707351	0.0373961
23	0.0886427	0.0886427	0.0608575	0.0594744	0.0650069	0.0608575	0.0581717	0.0637119	0.0609418	0.0637119	0.0581717	0.0677732	0.06639	0.0691563	0.0719225	0.0677732	0.0677732	0.0747922	0.0747922	0.0747922	0.04426	0.0221607
24	0.0858726	0.0858726	0.0733057	0.0677732	0.0608575	0.0594744	0.0720222	0.0803324	0.0789474	0.0789474	0.0720222	0.0788382	0.0788382	0.0816044	0.0843707	0.0816044	0.0885201	0.0734072	0.0734072	0.0775623	0.0470263	0.0443213	0.0497925
25	0.0844875	0.0844875	0.0580913	0.0525588	0.0539419	0.0567082	0.0540166	0.0595568	0.0581717	0.0609418	0.0512465	0.0622407	0.0594744	0.0622407	0.0650069	0.0608575	0.06639	0.0581717	0.0581717	0.0637119	0.0387275	0.0415512	0.0539419	0.0580913
26	0.0858726	0.0858726	0.0622407	0.0705394	0.0719225	0.0788382	0.0581717	0.0637119	0.0623269	0.0692521	0.0623269	0.0636238	0.0608575	0.06639	0.06639	0.0636238	0.0705394	0.0706371	0.0706371	0.0775623	0.0539419	0.0540166	0.0594744	0.077455	0.0387275
27	0.0872576	0.0872576	0.0636238	0.0719225	0.0733057	0.0802213	0.0609418	0.066482	0.065097	0.0720222	0.065097	0.06639	0.0608575	0.06639	0.06639	0.06639	0.0733057	0.0720222	0.0720222	0.0789474	0.055325	0.0554017	0.0608575	0.0788382	0.0401107	0.00276625
28	0.0818308	0.0818308	0.0540915	0.0513176	0.0527046	0.0582524	0.0513176	0.0568655	0.0540915	0.0582524	0.0471567	0.0568655	0.0540915	0.0596394	0.0596394	0.0568655	0.0665742	0.0638003	0.0638003	0.0624133	0.0513176	0.0499307	0.0527046	0.0693481	0.0402219	0.0568655	0.0582524
29	0.0832178	0.0832178	0.0540915	0.0485437	0.0554785	0.0610264	0.0527046	0.0582524	0.0568655	0.0596394	0.0485437	0.0582524	0.0554785	0.0610264	0.0610264	0.0582524	0.0679612	0.0638003	0.0638003	0.0651872	0.0513176	0.0540915	0.0582524	0.0721221	0.0402219	0.0554785	0.0568655	0.00554785
30	0.0846047	0.0846047	0.0513176	0.0582524	0.0596394	0.0665742	0.0582524	0.0610264	0.0624133	0.0610264	0.0582524	0.0610264	0.0596394	0.0651872	0.0651872	0.0610264	0.074896	0.0721221	0.0721221	0.074896	0.0513176	0.0527046	0.0554785	0.0707351	0.0443828	0.0527046	0.0540915	0.0319001	0.0319001
31	0.0832178	0.0832178	0.0499307	0.0513176	0.0568655	0.0651872	0.0527046	0.0582524	0.0540915	0.0596394	0.0513176	0.0568655	0.0540915	0.0596394	0.0596394	0.0568655	0.0693481	0.0665742	0.0665742	0.0707351	0.0527046	0.0527046	0.0568655	0.0693481	0.038835	0.0499307	0.0513176	0.0291262	0.0263523	0.0110957
32	0.0873786	0.0873786	0.0540915	0.0527046	0.0596394	0.0651872	0.0527046	0.0582524	0.0540915	0.0596394	0.0513176	0.0568655	0.0540915	0.0596394	0.0596394	0.0568655	0.0693481	0.0693481	0.0693481	0.0693481	0.0471567	0.0513176	0.0554785	0.0679612	0.0332871	0.0499307	0.0513176	0.0235784	0.0235784	0.0138696	0.00554785
33	0.0873786	0.0873786	0.0554785	0.0443828	0.0568655	0.0610264	0.0485437	0.0540915	0.0527046	0.0554785	0.0429958	0.0540915	0.0513176	0.0568655	0.0568655	0.0513176	0.0638003	0.0665742	0.0665742	0.0638003	0.0402219	0.0471567	0.0554785	0.0624133	0.0291262	0.0499307	0.0513176	0.0305132	0.0305132	0.038835	0.0346741	0.0291262
34	0.0819444	0.0819444	0.0555556	0.05	0.0569444	0.0638889	0.05	0.0555556	0.0541667	0.0527778	0.05	0.0513889	0.05	0.0555556	0.0555556	0.0513889	0.0652778	0.0666667	0.0666667	0.0652778	0.0444444	0.0472222	0.0486111	0.0638889	0.0361111	0.0513889	0.0527778	0.0263889	0.0263889	0.0222222	0.0194444	0.0166667	0.0291667
35	0.0846047	0.0846047	0.0582524	0.0610264	0.0638003	0.073509	0.0582524	0.0638003	0.0624133	0.0638003	0.0582524	0.0596394	0.0596394	0.0651872	0.0651872	0.0624133	0.0707351	0.0679612	0.0679612	0.0679612	0.0610264	0.0582524	0.0596394	0.0693481	0.0443828	0.0499307	0.0513176	0.038835	0.0416089	0.0402219	0.037448	0.037448	0.0416089	0.0291667
36	0.0873786	0.0873786	0.0554785	0.0638003	0.0610264	0.0707351	0.0568655	0.0624133	0.0554785	0.0610264	0.0568655	0.0624133	0.0610264	0.0665742	0.0665742	0.0596394	0.0679612	0.074896	0.074896	0.0762829	0.0582524	0.0596394	0.0568655	0.0790569	0.0471567	0.0554785	0.0568655	0.0402219	0.0429958	0.036061	0.0332871	0.0305132	0.0402219	0.0347222	0.0402219
37	0.0873786	0.0873786	0.0609418	0.0498615	0.0581717	0.0623269	0.0527046	0.0610264	0.0596394	0.0610264	0.0568655	0.0623269	0.0581717	0.0609418	0.0637119	0.0595568	0.065097	0.0665742	0.0665742	0.0665742	0.065097	0.0721221	0.0734072	0.0761773	0.0581717	0.0692521	0.0706371	0.0694444	0.0694444	0.075	0.0680556	0.0666667	0.0666667	0.0625869	0.0680556	0.0763889
38	0.0831025	0.0831025	0.0567867	0.0567867	0.0623269	0.0609418	0.0595568	0.067867	0.0623269	0.067867	0.0692521	0.065097	0.0637119	0.0692521	0.0720222	0.0706371	0.065097	0.0595568	0.0595568	0.0775623	0.0734072	0.0790569	0.0775623	0.0831025	0.067867	0.0734072	0.0747922	0.074896	0.074896	0.0790569	0.074896	0.0762829	0.0762829	0.075	0.0790569	0.0693481	0.0624133
39	0.0844875	0.0844875	0.0581717	0.0581717	0.0609418	0.0595568	0.0609418	0.0692521	0.0637119	0.0692521	0.067867	0.066482	0.065097	0.067867	0.0706371	0.0720222	0.066482	0.0581717	0.0581717	0.0761773	0.0747922	0.0776699	0.0761773	0.0817175	0.066482	0.0720222	0.0734072	0.073509	0.073509	0.0776699	0.073509	0.074896	0.074896	0.0736111	0.0776699	0.0679612	0.0610264	0.00138504
40	0.0831025	0.0831025	0.0595568	0.0609418	0.0567867	0.0623269	0.065097	0.0706371	0.066482	0.0692521	0.0595568	0.0692521	0.0692521	0.0720222	0.0747922	0.0706371	0.0761773	0.066482	0.066482	0.0720222	0.0692521	0.0610264	0.067867	0.0706371	0.0526316	0.065097	0.066482	0.0582524	0.0582524	0.0707351	0.0665742	0.0679612	0.0582524	0.0597222	0.0638003	0.0707351	0.0693481	0.0775623	0.0761773
41	0.0914127	0.0914127	0.066482	0.065097	0.0609418	0.066482	0.067867	0.0706371	0.067867	0.0692521	0.0623269	0.0692521	0.0692521	0.0720222	0.0747922	0.0706371	0.0789474	0.0734072	0.0734072	0.0789474	0.0734072	0.0610264	0.0692521	0.0747922	0.0595568	0.0692521	0.0706371	0.0624133	0.0651872	0.0776699	0.073509	0.074896	0.0651872	0.0666667	0.0707351	0.0776699	0.0762829	0.0831025	0.0817175	0.0152355
42	0.0747922	0.0747922	0.0457064	0.0498615	0.0484765	0.0540166	0.0470914	0.0526316	0.0484765	0.0526316	0.0512465	0.0554017	0.0512465	0.0512465	0.0540166	0.0512465	0.0554017	0.0595568	0.0595568	0.0581717	0.0581717	0.0582524	0.0637119	0.0706371	0.0526316	0.0554017	0.0567867	0.0582524	0.0610264	0.0665742	0.0624133	0.0624133	0.0568655	0.0583333	0.0624133	0.0582524	0.0554785	0.0554017	0.0540166	0.0581717	0.0609418
43	0.0789474	0.0789474	0.0525588	0.0497925	0.0594744	0.0594744	0.0484765	0.0540166	0.0554017	0.0581717	0.0554017	0.0608575	0.0567082	0.0567082	0.0594744	0.0580913	0.06639	0.067867	0.067867	0.033241	0.0567082	0.0595568	0.0636238	0.0691563	0.0622407	0.0622407	0.0636238	0.0610264	0.0638003	0.0638003	0.0638003	0.0651872	0.0568655	0.0597222	0.0679612	0.0651872	0.065097	0.0692521	0.067867	0.066482	0.0706371	0.0457064
44	0.0886427	0.0886427	0.0637119	0.0595568	0.0623269	0.0637119	0.0595568	0.065097	0.0637119	0.0623269	0.0609418	0.065097	0.0637119	0.0637119	0.066482	0.065097	0.0734072	0.0720222	0.0720222	0.066482	0.0720222	0.0679612	0.0692521	0.0803324	0.0623269	0.066482	0.067867	0.0596394	0.0568655	0.0665742	0.0624133	0.0651872	0.0596394	0.0583333	0.0582524	0.0693481	0.074896	0.0775623	0.0761773	0.066482	0.0706371	0.0595568	0.0567867
45	0.0872576	0.0872576	0.066482	0.0761773	0.0789474	0.0761773	0.0789474	0.0844875	0.0747922	0.0803324	0.0789474	0.0789474	0.0761773	0.0789474	0.0817175	0.0817175	0.0858726	0.0720222	0.0720222	0.0927978	0.0858726	0.0873786	0.0858726	0.0941828	0.0831025	0.0914127	0.0927978	0.0818308	0.0818308	0.0859917	0.0832178	0.0859917	0.0887656	0.0861111	0.0901526	0.0887656	0.0957004	0.0817175	0.0803324	0.0858726	0.0955679	0.0747922	0.0844875	0.0831025
46	0.0858726	0.0858726	0.065097	0.0747922	0.0775623	0.0747922	0.0775623	0.0831025	0.0734072	0.0789474	0.0775623	0.0775623	0.0747922	0.0775623	0.0803324	0.0803324	0.0844875	0.0706371	0.0706371	0.0914127	0.0844875	0.0859917	0.0844875	0.0927978	0.0817175	0.0900277	0.0914127	0.0804438	0.0804438	0.0846047	0.0818308	0.0846047	0.0846047	0.0847222	0.0887656	0.0873786	0.0943135	0.0831025	0.0817175	0.0844875	0.0941828	0.0734072	0.0831025	0.0817175	0.00554017
47	0.122222	0.122222	0.105556	0.109722	0.1125	0.106944	0.108333	0.108333	0.108333	0.115278	0.1125	0.116667	0.115278	0.115278	0.118056	0.122222	0.125	0.109722	0.109722	0.1375	0.118056	0.115278	0.119444	0.123611	0.122222	0.122222	0.123611	0.120833	0.120833	0.119444	0.119444	0.125	0.126389	0.125174	0.127778	0.127778	0.121001	0.118056	0.116667	0.125	0.126389	0.1125	0.123611	0.120833	0.0972222	0.0972222
Supplementary Table S3. Estimates of evolutionary divergence between sequences of the ITS1 region of our Orientodiploproctodaeum diacanthi sample compared to close related species from the family of Cryptogonimidae in GenBank. Please refer to Table S5 for ID number. The number of base differences per site from between sequences are shown. This analysis involved 47 nucleotide sequences. All ambigu…
[1] Tamura K., Stecher G., and Kumar S. (2021). MEGA 11: Molecular Evolutionary Genetics Analysis Version 11. Molecular Biology and Evolution https://doi.org/10.1093/molbev/msab120.
Disclaimer: Although utmost care has been taken to ensure the correctness of the caption, the caption text is provided "as is" without any warranty of any kind. Authors advise the user to carefully check the caption prior to its use for any purpose and report any errors or problems to the authors immediately (www.megasoftware.net). In no event shall the authors and their employers be liable for a…
	48	49	50	51	52	53	54	55	56	57	58	59	60	61	62	63	64	65	66	67	68	69	70	71	72	73	74	75	76	77	78	79	80	81	82	83	84	85	86	87	88	89	90	91	92	93	94
48
49	0.0132159
50	0.142222	0.149444
51	0.159236	0.159236	0.0882801
52	0.14897	0.152139	0.0443425	0.0967742
53	0.146048	0.146048	0.0636215	0.0754098	0.0578512
54	0.149485	0.149485	0.0685155	0.0868852	0.0595041	0.0374593
55	0.150943	0.150943	0.0588235	0.0769231	0.0528053	0.0277325	0.0293638
56	0.156425	0.156425	0.0711744	0.088968	0.0825853	0.0817052	0.0852575	0.0762411
57	0.154562	0.154562	0.0676157	0.0907473	0.0789946	0.0781528	0.0817052	0.072695	0.00353982
58	0.158974	0.162393	0.0636215	0.0947712	0.0641447	0.0685155	0.0799347	0.0667752	0.0743363	0.0707965
59	0.161235	0.164666	0.0586319	0.0981997	0.0643564	0.0830619	0.0830619	0.0717781	0.0888099	0.0852575	0.0732899
60	0.166913	0.150079	0.113343	0.103236	0.0852713	0.0945274	0.092869	0.0860927	0.0918919	0.0882883	0.0924092	0.0943709
61	0.151724	0.153448	0.121511	0.129508	0.127695	0.114754	0.12459	0.114566	0.115658	0.113879	0.129296	0.129508	0.113145
62	0.15917	0.1609	0.138386	0.144737	0.139767	0.131579	0.144737	0.133005	0.135957	0.135957	0.144499	0.141447	0.131886	0.0640394
63	0.16295	0.166381	0.0964052	0.0978793	0.0957096	0.101307	0.102941	0.0978793	0.0905861	0.0905861	0.104235	0.102773	0.0943709	0.0880914	0.109836
64	0.160622	0.160622	0.103618	0.111658	0.0930233	0.0968801	0.101806	0.0934426	0.107143	0.107143	0.111475	0.114943	0.103333	0.0819672	0.105437	0.0522876
65	0.162162	0.163752	0.0484848	0.101979	0.0611621	0.0752864	0.0769231	0.0686275	0.0836299	0.0800712	0.0668842	0.034202	0.0923077	0.129721	0.143328	0.0996732	0.113487
66	0.167608	0.167608	0.108209	0.13271	0.0994371	0.106145	0.115456	0.107607	0.111332	0.107356	0.102041	0.115456	0.124304	0.139925	0.166667	0.128492	0.129213	0.121269
67	0.173258	0.169492	0.119181	0.147388	0.11257	0.115242	0.126394	0.122222	0.123016	0.119048	0.112963	0.122677	0.142593	0.145251	0.166355	0.139405	0.136449	0.124767	0.0297398
68	0.170686	0.170686	0.124549	0.144665	0.129326	0.12973	0.131532	0.127698	0.128599	0.12476	0.127469	0.127928	0.129496	0.146474	0.14882	0.138739	0.144928	0.135379	0.148423	0.155556
69	0.174397	0.174397	0.126354	0.142857	0.131148	0.131532	0.133333	0.129496	0.130518	0.126679	0.129264	0.12973	0.131295	0.148282	0.150635	0.140541	0.146739	0.137184	0.148423	0.157407	0.00358423
70	0.193784	0.197441	0.12204	0.149362	0.125227	0.147273	0.147273	0.136116	0.11332	0.111332	0.126812	0.128857	0.152174	0.165756	0.16819	0.158182	0.153565	0.14	0.148218	0.157598	0.142857	0.139147
71	0.151515	0.151515	0.0967742	0.110266	0.0886792	0.0965909	0.100379	0.0964083	0.109091	0.105051	0.0792453	0.0984848	0.0962264	0.131179	0.131679	0.111742	0.114286	0.102467	0.114286	0.131429	0.145558	0.143667	0.134725
72	0.161351	0.157598	0.109023	0.118644	0.0990654	0.105066	0.108818	0.106742	0.118474	0.114458	0.0878505	0.110694	0.106542	0.141243	0.139887	0.120075	0.118868	0.114662	0.121442	0.134725	0.155431	0.153558	0.144737	0.00566038
73	0.161351	0.157598	0.112782	0.129944	0.100935	0.110694	0.108818	0.108614	0.12249	0.118474	0.0971963	0.114447	0.114019	0.13936	0.136106	0.121951	0.118868	0.114662	0.129032	0.13852	0.157303	0.155431	0.152256	0.0169811	0.0186916
74	0.166045	0.162313	0.12987	0.141264	0.117318	0.127778	0.127778	0.12939	0.138614	0.134653	0.112546	0.127778	0.129151	0.163569	0.162313	0.142593	0.132216	0.131725	0.146067	0.149813	0.166359	0.16451	0.145794	0.0490566	0.0485981	0.0448598
75	0.177239	0.173507	0.124535	0.132216	0.121043	0.128015	0.12987	0.12963	0.140873	0.138889	0.114603	0.128015	0.12939	0.150838	0.160748	0.137291	0.132463	0.130112	0.150094	0.15197	0.181481	0.183333	0.168224	0.0566038	0.0598131	0.0635514	0.077634
76	0.171815	0.177606	0.136802	0.164093	0.127413	0.15	0.15	0.142035	0.152	0.148	0.1341	0.140385	0.1341	0.165703	0.162791	0.157692	0.143133	0.144509	0.151751	0.167315	0.193858	0.191939	0.160853	0.0704501	0.0736434	0.0755814	0.0900383	0.0900383
77	0.151229	0.155009	0.0917603	0.135084	0.0943396	0.106542	0.106542	0.108007	0.113546	0.109562	0.0949721	0.102804	0.115456	0.135084	0.143126	0.127103	0.12594	0.102996	0.12782	0.138837	0.156716	0.156716	0.145833	0.0909091	0.0965909	0.092803	0.102804	0.106742	0.102913
78	0.163793	0.163793	0.138386	0.151316	0.137645	0.139803	0.149671	0.141215	0.160714	0.157143	0.159278	0.16092	0.155259	0.136066	0.153213	0.131148	0.138386	0.152961	0.157303	0.162617	0.170599	0.170599	0.178506	0.152091	0.161959	0.158192	0.176909	0.173184	0.186898	0.158192
79	0.174954	0.174954	0.128913	0.160221	0.128205	0.13628	0.139963	0.132353	0.131631	0.127701	0.124542	0.141544	0.153846	0.147601	0.157407	0.139706	0.138889	0.143646	0.128544	0.139887	0.143925	0.145794	0.153271	0.146388	0.156309	0.156309	0.161959	0.165725	0.171875	0.123574	0.158672
80	0.173913	0.18087	0.155372	0.149502	0.140468	0.156766	0.155116	0.14876	0.168761	0.170557	0.150165	0.160066	0.151007	0.174419	0.181667	0.163907	0.15807	0.149254	0.154135	0.157895	0.167577	0.169399	0.163603	0.136276	0.146388	0.148289	0.163227	0.167293	0.169591	0.156309	0.176667	0.173184
81	0.177083	0.184028	0.150165	0.144279	0.136895	0.15486	0.153213	0.150165	0.163082	0.166667	0.151565	0.159802	0.149079	0.169154	0.174709	0.161983	0.156146	0.149007	0.153846	0.157598	0.167273	0.169091	0.159633	0.139847	0.149905	0.151803	0.170412	0.170732	0.173152	0.152256	0.174709	0.169145	0.00981997
82	0.180556	0.1875	0.156766	0.149254	0.141903	0.158155	0.156507	0.153465	0.168459	0.172043	0.15486	0.16145	0.152429	0.172471	0.1797	0.165289	0.159468	0.150662	0.155722	0.159475	0.167273	0.169091	0.165138	0.141762	0.151803	0.1537	0.168539	0.172608	0.175097	0.157895	0.178037	0.171004	0.00981997	0.00653595
83	0.180556	0.1875	0.156766	0.149254	0.141903	0.158155	0.156507	0.153465	0.168459	0.172043	0.15486	0.16145	0.152429	0.172471	0.1797	0.165289	0.159468	0.150662	0.155722	0.159475	0.167273	0.169091	0.165138	0.141762	0.151803	0.1537	0.170412	0.172608	0.175097	0.157895	0.178037	0.171004	0.0114566	0.00653595	0.00163399
84	0.2	0.201587	0.172742	0.174603	0.164297	0.167808	0.172945	0.169231	0.166045	0.166045	0.170358	0.176068	0.168504	0.176976	0.189655	0.177778	0.177281	0.172742	0.187266	0.194757	0.177122	0.175277	0.201087	0.186792	0.190654	0.188785	0.197026	0.208178	0.206166	0.173507	0.175258	0.189435	0.169257	0.168966	0.17069	0.17069
85	0.195238	0.196825	0.156894	0.166667	0.159558	0.164384	0.167808	0.164103	0.156716	0.156716	0.168654	0.165812	0.166929	0.164948	0.174138	0.17094	0.166954	0.161648	0.177903	0.187266	0.173432	0.171587	0.193841	0.183019	0.188785	0.186916	0.197026	0.20632	0.210019	0.184701	0.166667	0.187614	0.177893	0.177586	0.17931	0.17931	0.0667702
86	0.222798	0.222798	0.191379	0.2038	0.182131	0.187608	0.19105	0.195876	0.196998	0.193246	0.183533	0.189329	0.205479	0.191379	0.198962	0.204819	0.190311	0.193103	0.199248	0.203008	0.204082	0.202226	0.214545	0.203036	0.206767	0.206767	0.211215	0.235514	0.213178	0.193182	0.194828	0.206262	0.181185	0.182609	0.184348	0.184348	0.122658	0.122034
87	0.17	0.171667	0.138042	0.139871	0.141707	0.145833	0.151042	0.140381	0.134216	0.134216	0.141623	0.145581	0.149109	0.160279	0.170435	0.154246	0.153578	0.147673	0.138614	0.140594	0.149425	0.149425	0.146154	0.134809	0.14741	0.149402	0.155512	0.165354	0.175869	0.14881	0.156794	0.158915	0.15614	0.154116	0.157618	0.157618	0.174129	0.180763	0.190909
88	0.168333	0.17	0.136437	0.138264	0.140097	0.144097	0.149306	0.138648	0.132325	0.132325	0.139896	0.143847	0.147488	0.158537	0.168696	0.152513	0.153578	0.146067	0.136634	0.138614	0.14751	0.14751	0.144231	0.132797	0.145418	0.14741	0.153543	0.163386	0.173824	0.146825	0.155052	0.158915	0.154386	0.152364	0.155867	0.155867	0.172471	0.179104	0.189091	0.00158983
89	0.17	0.171667	0.138042	0.139871	0.141707	0.145833	0.151042	0.140381	0.134216	0.134216	0.141623	0.145581	0.149109	0.160279	0.170435	0.154246	0.153578	0.147673	0.138614	0.140594	0.149425	0.149425	0.146154	0.134809	0.14741	0.149402	0.155512	0.165354	0.175869	0.14881	0.156794	0.158915	0.15614	0.154116	0.157618	0.157618	0.174129	0.180763	0.190909	0	0.00158983
90	0.176667	0.181667	0.13871	0.132472	0.144928	0.143106	0.144852	0.134146	0.13308	0.131179	0.138889	0.144599	0.141694	0.15937	0.16958	0.156794	0.154386	0.15	0.145418	0.14741	0.148362	0.148362	0.157692	0.132797	0.141434	0.14741	0.152475	0.162376	0.170782	0.155689	0.157618	0.168605	0.15873	0.15669	0.160211	0.160211	0.18408	0.185738	0.190909	0.0479233	0.0463259	0.0479233
91	0.207488	0.202808	0.174679	0.18871	0.168285	0.182292	0.171875	0.175652	0.184411	0.18251	0.17851	0.175043	0.184	0.192308	0.189474	0.173913	0.169877	0.170418	0.198095	0.192381	0.185741	0.185741	0.212291	0.161165	0.171154	0.169231	0.178368	0.176806	0.199211	0.169202	0.189474	0.2	0.202773	0.198962	0.202422	0.202422	0.196141	0.192616	0.221831	0.193878	0.192177	0.193878	0.191453
92	0.209048	0.204368	0.176282	0.190323	0.169903	0.184028	0.170139	0.177391	0.186312	0.184411	0.180243	0.176776	0.1856	0.194056	0.187719	0.175652	0.171629	0.172026	0.2	0.194286	0.187617	0.187617	0.210428	0.159223	0.169231	0.167308	0.176471	0.174905	0.197239	0.1673	0.191228	0.201869	0.20104	0.197232	0.200692	0.200692	0.194534	0.191011	0.22007	0.193878	0.192177	0.193878	0.193162	0.00445765
93	0.115619	0.115619	0.123482	0.137931	0.111111	0.11609	0.10998	0.114286	0.141907	0.13969	0.115854	0.126016	0.127273	0.140816	0.14664	0.126016	0.11609	0.128049	0.150442	0.150442	0.147577	0.145374	0.163043	0.132159	0.132159	0.138767	0.140969	0.154185	0.158621	0.14128	0.132653	0.159483	0.147239	0.146939	0.15102	0.15102	0.173737	0.171717	0.173469	0.166329	0.166329	0.166329	0.170385	0.139959	0.144016
94	0.238671	0.234493	0.238854	0.240385	0.232114	0.228374	0.214533	0.217617	0.237736	0.237736	0.227194	0.233161	0.251192	0.260417	0.252613	0.248705	0.245217	0.23764	0.246679	0.235294	0.243446	0.241573	0.26055	0.227533	0.232955	0.225379	0.229755	0.237288	0.253906	0.223909	0.236111	0.248162	0.258741	0.256545	0.260035	0.260035	0.281399	0.27504	0.286458	0.246256	0.246256	0.246256	0.249584	0.236923	0.235385	0.135081
Supplementary Table S4. Estimates of evolutionary divergence between sequences of the ITS2 region of our Orientodiploproctodaeum diacanthi sample compared to close related species from the family of Cryptogonimidae in GenBank. Please refer to Table S5 for ID number. The number of base differences per site from between sequences are shown. This analysis involved 48 nucleotide sequences. All ambigu…
[1] Tamura K., Stecher G., and Kumar S. (2021). MEGA 11: Molecular Evolutionary Genetics Analysis Version 11. Molecular Biology and Evolution https://doi.org/10.1093/molbev/msab120.
Disclaimer: Although utmost care has been taken to ensure the correctness of the caption, the caption text is provided "as is" without any warranty of any kind. Authors advise the user to carefully check the caption prior to its use for any purpose and report any errors or problems to the authors immediately (www.megasoftware.net). In no event shall the authors and their employers be liable for a…
	95	96	97	98	99	100	101	102	103	104	105	106	107	108	109	110	111	112	113	114	115	116	117	118	119	120	121	122	123	124	125	126	127	128	129	130	131	132	133	134	135	136	137	138	139	140	141	142
95
96	0
97	0.0225564	0.0225564
98	0.0881612	0.0881612	0.0862069
99	0.110831	0.110831	0.110837	0.0491803
100	0.0975	0.0975	0.0977995	0.0611765	0.0658824
101	0.1075	0.1075	0.105134	0.0588235	0.08	0.04662
102	0.115	0.115	0.119804	0.100703	0.0936768	0.0817757	0.0934579
103	0.122449	0.122449	0.129353	0.122596	0.141487	0.124402	0.129187	0.140811
104	0.125	0.125	0.131841	0.122596	0.139089	0.12201	0.126794	0.138425	0.00236407
105	0.126582	0.126582	0.140741	0.121718	0.131265	0.123515	0.123515	0.127962	0.0805687	0.0805687
106	0.126582	0.126582	0.140741	0.121718	0.131265	0.123515	0.123515	0.127962	0.0805687	0.0805687	0
107	0.126582	0.126582	0.140741	0.121718	0.131265	0.123515	0.123515	0.127962	0.0805687	0.0805687	0	0
108	0.126582	0.126582	0.140741	0.121718	0.131265	0.123515	0.123515	0.127962	0.0805687	0.0805687	0	0	0
109	0.126582	0.126582	0.140741	0.121718	0.131265	0.123515	0.123515	0.127962	0.0805687	0.0805687	0	0	0	0
110	0.117347	0.117347	0.124378	0.115385	0.134293	0.12201	0.12201	0.136038	0.0331754	0.0308057	0.0592417	0.0592417	0.0592417	0.0592417	0.0592417
111	0.117347	0.117347	0.124378	0.115385	0.134293	0.12201	0.12201	0.136038	0.0331754	0.0308057	0.0592417	0.0592417	0.0592417	0.0592417	0.0592417	0
112	0.117347	0.117347	0.124378	0.115385	0.134293	0.12201	0.12201	0.136038	0.0331754	0.0308057	0.0592417	0.0592417	0.0592417	0.0592417	0.0592417	0	0
113	0.117347	0.117347	0.124378	0.115385	0.134293	0.12201	0.12201	0.136038	0.0331754	0.0308057	0.0592417	0.0592417	0.0592417	0.0592417	0.0592417	0	0	0
114	0.117647	0.117647	0.124688	0.115663	0.132212	0.122302	0.122302	0.136364	0.0332542	0.0308789	0.0593824	0.0593824	0.0593824	0.0593824	0.0593824	0	0	0	0
115	0.117347	0.117347	0.124378	0.115385	0.134293	0.12201	0.12201	0.136038	0.0331754	0.0308057	0.0592417	0.0592417	0.0592417	0.0592417	0.0592417	0	0	0	0	0
116	0.117347	0.117347	0.124378	0.115385	0.134293	0.12201	0.12201	0.136038	0.0331754	0.0308057	0.0592417	0.0592417	0.0592417	0.0592417	0.0592417	0	0	0	0	0	0
117	0.117347	0.117347	0.124378	0.115385	0.134293	0.12201	0.12201	0.136038	0.0331754	0.0308057	0.0592417	0.0592417	0.0592417	0.0592417	0.0592417	0	0	0	0	0	0	0
118	0.117347	0.117347	0.124378	0.115385	0.134293	0.12201	0.12201	0.136038	0.0331754	0.0308057	0.0592417	0.0592417	0.0592417	0.0592417	0.0592417	0	0	0	0	0	0	0	0
119	0.117347	0.117347	0.124378	0.115385	0.134293	0.12201	0.12201	0.136038	0.0331754	0.0308057	0.0592417	0.0592417	0.0592417	0.0592417	0.0592417	0	0	0	0	0	0	0	0	0
120	0.117347	0.117347	0.124378	0.115385	0.134293	0.12201	0.12201	0.136038	0.0331754	0.0308057	0.0592417	0.0592417	0.0592417	0.0592417	0.0592417	0	0	0	0	0	0	0	0	0	0
121	0.117347	0.117347	0.124378	0.115385	0.134293	0.12201	0.12201	0.136038	0.0331754	0.0308057	0.0592417	0.0592417	0.0592417	0.0592417	0.0592417	0	0	0	0	0	0	0	0	0	0	0
122	0.117347	0.117347	0.124378	0.115385	0.134293	0.12201	0.12201	0.136038	0.0331754	0.0308057	0.0592417	0.0592417	0.0592417	0.0592417	0.0592417	0	0	0	0	0	0	0	0	0	0	0	0
123	0.117347	0.117347	0.124378	0.115385	0.134293	0.12201	0.12201	0.136038	0.0331754	0.0308057	0.0592417	0.0592417	0.0592417	0.0592417	0.0592417	0	0	0	0	0	0	0	0	0	0	0	0	0
124	0.138462	0.138462	0.1425	0.123188	0.135266	0.120192	0.125	0.131894	0.097852	0.100239	0.104762	0.104762	0.104762	0.104762	0.104762	0.0954654	0.0954654	0.0954654	0.0954654	0.0956938	0.0954654	0.0954654	0.0954654	0.0954654	0.0954654	0.0954654	0.0954654	0.0954654	0.0954654
125	0.127551	0.127551	0.129353	0.120192	0.129496	0.114833	0.117225	0.124105	0.07109	0.0687204	0.056872	0.056872	0.056872	0.056872	0.056872	0.0592417	0.0592417	0.0592417	0.0592417	0.0593824	0.0592417	0.0592417	0.0592417	0.0592417	0.0592417	0.0592417	0.0592417	0.0592417	0.0592417	0.097852
126	0.127551	0.127551	0.129353	0.120192	0.129496	0.114833	0.117225	0.124105	0.07109	0.0687204	0.056872	0.056872	0.056872	0.056872	0.056872	0.0592417	0.0592417	0.0592417	0.0592417	0.0593824	0.0592417	0.0592417	0.0592417	0.0592417	0.0592417	0.0592417	0.0592417	0.0592417	0.0592417	0.097852	0
127	0.127551	0.127551	0.129353	0.120192	0.129496	0.114833	0.117225	0.124105	0.07109	0.0687204	0.056872	0.056872	0.056872	0.056872	0.056872	0.0592417	0.0592417	0.0592417	0.0592417	0.0593824	0.0592417	0.0592417	0.0592417	0.0592417	0.0592417	0.0592417	0.0592417	0.0592417	0.0592417	0.097852	0	0
128	0.127877	0.127877	0.129676	0.120482	0.129808	0.115108	0.117506	0.124402	0.0712589	0.0688836	0.0570071	0.0570071	0.0570071	0.0570071	0.0570071	0.0593824	0.0593824	0.0593824	0.0593824	0.0595238	0.0593824	0.0593824	0.0593824	0.0593824	0.0593824	0.0593824	0.0593824	0.0593824	0.0593824	0.0980861	0	0	0
129	0.127551	0.127551	0.129353	0.120192	0.129496	0.114833	0.117225	0.124105	0.07109	0.0687204	0.056872	0.056872	0.056872	0.056872	0.056872	0.0592417	0.0592417	0.0592417	0.0592417	0.0593824	0.0592417	0.0592417	0.0592417	0.0592417	0.0592417	0.0592417	0.0592417	0.0592417	0.0592417	0.097852	0	0	0	0
130	0.132653	0.132653	0.134328	0.125	0.129496	0.114833	0.119617	0.126492	0.0687204	0.0663507	0.0592417	0.0592417	0.0592417	0.0592417	0.0592417	0.0616114	0.0616114	0.0616114	0.0616114	0.0617577	0.0616114	0.0616114	0.0616114	0.0616114	0.0616114	0.0616114	0.0616114	0.0616114	0.0616114	0.102625	0.00945626	0.00945626	0.00945626	0.00947867	0.00945626
131	0.132653	0.132653	0.134328	0.125	0.129496	0.114833	0.119617	0.126492	0.0687204	0.0663507	0.0592417	0.0592417	0.0592417	0.0592417	0.0592417	0.0616114	0.0616114	0.0616114	0.0616114	0.0617577	0.0616114	0.0616114	0.0616114	0.0616114	0.0616114	0.0616114	0.0616114	0.0616114	0.0616114	0.102625	0.00945626	0.00945626	0.00945626	0.00947867	0.00945626	0
132	0.132653	0.132653	0.134328	0.125	0.129496	0.114833	0.119617	0.126492	0.0687204	0.0663507	0.0592417	0.0592417	0.0592417	0.0592417	0.0592417	0.0616114	0.0616114	0.0616114	0.0616114	0.0617577	0.0616114	0.0616114	0.0616114	0.0616114	0.0616114	0.0616114	0.0616114	0.0616114	0.0616114	0.102625	0.00945626	0.00945626	0.00945626	0.00947867	0.00945626	0	0
133	0.132992	0.132992	0.134663	0.125301	0.129808	0.115108	0.119904	0.126794	0.0688836	0.0665083	0.0593824	0.0593824	0.0593824	0.0593824	0.0593824	0.0617577	0.0617577	0.0617577	0.0617577	0.0619048	0.0617577	0.0617577	0.0617577	0.0617577	0.0617577	0.0617577	0.0617577	0.0617577	0.0617577	0.102871	0.00947867	0.00947867	0.00947867	0.00950119	0.00947867	0	0	0
134	0.132653	0.132653	0.134328	0.125	0.129496	0.114833	0.119617	0.126492	0.0687204	0.0663507	0.0592417	0.0592417	0.0592417	0.0592417	0.0592417	0.0616114	0.0616114	0.0616114	0.0616114	0.0617577	0.0616114	0.0616114	0.0616114	0.0616114	0.0616114	0.0616114	0.0616114	0.0616114	0.0616114	0.102625	0.00945626	0.00945626	0.00945626	0.00947867	0.00945626	0	0	0	0
135	0.132653	0.132653	0.134328	0.125	0.129496	0.114833	0.119617	0.126492	0.0687204	0.0663507	0.0592417	0.0592417	0.0592417	0.0592417	0.0592417	0.0616114	0.0616114	0.0616114	0.0616114	0.0617577	0.0616114	0.0616114	0.0616114	0.0616114	0.0616114	0.0616114	0.0616114	0.0616114	0.0616114	0.102625	0.00945626	0.00945626	0.00945626	0.00947867	0.00945626	0	0	0	0	0
136	0.132653	0.132653	0.134328	0.125	0.129496	0.114833	0.119617	0.126492	0.0687204	0.0663507	0.0592417	0.0592417	0.0592417	0.0592417	0.0592417	0.0616114	0.0616114	0.0616114	0.0616114	0.0617577	0.0616114	0.0616114	0.0616114	0.0616114	0.0616114	0.0616114	0.0616114	0.0616114	0.0616114	0.102625	0.00945626	0.00945626	0.00945626	0.00947867	0.00945626	0	0	0	0	0	0
137	0.132992	0.132992	0.134663	0.125301	0.129808	0.115108	0.119904	0.126794	0.0688836	0.0665083	0.0593824	0.0593824	0.0593824	0.0593824	0.0593824	0.0617577	0.0617577	0.0617577	0.0617577	0.0619048	0.0617577	0.0617577	0.0617577	0.0617577	0.0617577	0.0617577	0.0617577	0.0617577	0.0617577	0.102871	0.00947867	0.00947867	0.00947867	0.00950119	0.00947867	0	0	0	0	0	0	0
138	0.132653	0.132653	0.134328	0.125	0.129496	0.114833	0.119617	0.126492	0.0687204	0.0663507	0.0592417	0.0592417	0.0592417	0.0592417	0.0592417	0.0616114	0.0616114	0.0616114	0.0616114	0.0617577	0.0616114	0.0616114	0.0616114	0.0616114	0.0616114	0.0616114	0.0616114	0.0616114	0.0616114	0.102625	0.00945626	0.00945626	0.00945626	0.00947867	0.00945626	0	0	0	0	0	0	0	0
139	0.132653	0.132653	0.134328	0.125	0.129496	0.114833	0.119617	0.126492	0.0687204	0.0663507	0.0592417	0.0592417	0.0592417	0.0592417	0.0592417	0.0616114	0.0616114	0.0616114	0.0616114	0.0617577	0.0616114	0.0616114	0.0616114	0.0616114	0.0616114	0.0616114	0.0616114	0.0616114	0.0616114	0.102625	0.00945626	0.00945626	0.00945626	0.00947867	0.00945626	0	0	0	0	0	0	0	0	0
140	0.128205	0.128205	0.137845	0.135593	0.130751	0.125301	0.13494	0.137019	0.0985577	0.0961538	0.0954654	0.0954654	0.0954654	0.0954654	0.0954654	0.0817308	0.0817308	0.0817308	0.0817308	0.0819277	0.0817308	0.0817308	0.0817308	0.0817308	0.0817308	0.0817308	0.0817308	0.0817308	0.0817308	0.115663	0.0793269	0.0793269	0.0793269	0.0795181	0.0793269	0.0793269	0.0793269	0.0793269	0.0795181	0.0793269	0.0793269	0.0793269	0.0795181	0.0793269	0.0793269
141	0.128205	0.128205	0.137845	0.135593	0.130751	0.125301	0.13494	0.137019	0.0985577	0.0961538	0.0954654	0.0954654	0.0954654	0.0954654	0.0954654	0.0817308	0.0817308	0.0817308	0.0817308	0.0819277	0.0817308	0.0817308	0.0817308	0.0817308	0.0817308	0.0817308	0.0817308	0.0817308	0.0817308	0.115663	0.0793269	0.0793269	0.0793269	0.0795181	0.0793269	0.0793269	0.0793269	0.0793269	0.0795181	0.0793269	0.0793269	0.0793269	0.0795181	0.0793269	0.0793269	0
142	0.215223	0.215223	0.226804	0.216418	0.196517	0.212346	0.222222	0.212346	0.196517	0.196517	0.2	0.2	0.2	0.2	0.2	0.19403	0.19403	0.19403	0.19403	0.194514	0.19403	0.19403	0.19403	0.19403	0.19403	0.19403	0.19403	0.19403	0.19403	0.1925	0.189055	0.189055	0.189055	0.189526	0.189055	0.191542	0.191542	0.191542	0.19202	0.191542	0.191542	0.191542	0.189526	0.191542	0.191542	0.211302	0.211302

## Sheet: Caption
The number of base substitutions per site from between sequences are shown. Analyses were conducted using the Maximum Composite Likelihood model [1]. This analysis involved 46 nucleotide sequences. All ambiguous positions were removed for each sequence pair (pairwise deletion option). There were a total of 863 positions in the final dataset. Evolutionary analyses were conducted in MEGA11 [2]
1. Tamura K., Nei M., and Kumar S. (2004). Prospects for inferring very large phylogenies by using the neighbor-joining method. Proceedings of the National Academy of Sciences (USA) 101:11030-11035.
2. Tamura K., Stecher G., and Kumar S. (2021). MEGA 11: Molecular Evolutionary Genetics Analysis Version 11. Molecular Biology and Evolution https://doi.org/10.1093/molbev/msab120.
Disclaimer: Although utmost care has been taken to ensure the correctness of the caption, the caption text is provided "as is" without any warranty of any kind. Authors advise the user to carefully check the caption prior to its use for any purpose and report any errors or problems to the authors immediately (www.megasoftware.net). In no event shall the authors and their employers be liable for a…
